# Supplementary material for: The Sustainability of Sweet Potato Residues from Starch Processing By-Products: Preparation with Lacticaseibacillus rhamnosus and Pediococcus pentosaceus, Characterization, and Application
Source: Foods. 2022 Dec 27;12(1):128. doi: 10.3390/foods12010128 (PMC9818312; doi:10.3390/foods12010128)
Supplement: Supplementary file 1 [file foods-12-00128-s001.zip]

Archive with 1 entries (1 files):
- foods-2037440-supplementary-final.pdf
